# Supplementary material for: Acquisition of Freezing Tolerance of Resurrection Species from Gesneriaceae, a Comparative Study
Source: Plants (Basel). 2023 May 5;12(9):1893. doi: 10.3390/plants12091893 (PMC10180725; doi:10.3390/plants12091893)
Supplement: Supplementary file 1 [file plants-12-01893-s001.zip]

Archive with 1 entries (1 files):
- plants-2342466-supplementary.pdf
